# Supplementary material for: Mapping Aspergillus niger Metabolite Biomarkers for In Situ and Early Evaluation of Table Grapes Contamination
Source: Foods. 2021 Nov 19;10(11):2870. doi: 10.3390/foods10112870 (PMC8624196; doi:10.3390/foods10112870)
Supplement: Supplementary file 1 [file foods-10-02870-s001.zip]

Archive with 1 entries (1 files):
- Supplementary Information - Figure S1.pdf
